# Supplementary material for: Outcomes of Directional Branches of the T-Branch Off-the-Shelf Multi-Branched Stent-Graft
Source: J Clin Med. 2022 Nov 2;11(21):6513. doi: 10.3390/jcm11216513 (PMC9659142; doi:10.3390/jcm11216513)
Supplement: Supplementary file 1 [file jcm-11-06513-s001.zip]

Archive with 1 entries (1 files):
- jcm-1937692-supplementary.pdf
